# Supplementary material for: Liver clear cell foci and viral infection are associated with non-cirrhotic, non-fibrolamellar hepatocellular carcinoma in young patients from South America
Source: Sci Rep. 2018 Jul 30;8:9945. doi: 10.1038/s41598-018-28286-0 (PMC6065419; doi:10.1038/s41598-018-28286-0)
Supplement: Supplementary file 1 — Supplementary Information File 1 [file 41598_2018_28286_MOESM1_ESM.xlsx]

## Sheet: Supplementary Tab. S1
Clinical demography					Biological parameters																											Viral hepatitis detection				Tumor features
Identification	Group	Gender	Age (year)	Diagnosis	Blood type	BUN (mg/dL)	Creatine (µmol/L)	LDH (U/L)	Glucose (µmol/L)	Albumin (g/L)	Serum total protein (g/dL)	Hemoglobin (g/dL)	Hematocrit (%)	Globulin (g/L)	ALP (U/L)	GGTP (U/L)	AST (U/L)	ALT (U/L)	Direct bilirubin (mg/dL)	Undirect bilirubin (mg/dl)	Lymphocytes (%)	Monocytes (%)	Eosinophils (%)	Basophils (%)	ANC (%)	Prothrombin time (sec)	INR	Percentage ATIII activity (%)	AFP (ng/mL)	CA19-9 (U/mL)	CEA (ng/mL)	HBsAg	HBV DNA - HCC (copy/cell)	HBV DNA - NTL (copy/cell)	Anti-HCV	Tumor size (cm-diameter)	Lobe	Nodularity	Macrovascular invasion	Microvascular invasion	Distant metastasis	Tumor growth pattern	Histotype	Tumor grade	Tumor cell ballooning	Mallory-Denk bodies	Tumor inflammation	Inflammation score	Tumor steatosis
HCC_PER#01	Patient	F	96	HCC	B+		51		13.6	36.2	7.3	9.7	28.2	33.8					0.65	0.77	9	4	1	0	86	12.3	1.15	82				Negative	Negative	Negative		14.5	Left	Multiple	Absent	Absent	Absent	Mixed	Steatohepatitic	G3	Present	Present	Present	Marked	Mild
HCC_PER#02	Patient	M	37	HCC	O+	4.2	53	364	9.8	48.0	7.7	13.8	42.1	29.0	143	242	27	42	0.23	1.28	28	5	1	0	66	13.7	1.06	91	2			Negative	Negative	Negative	Negative	16.0	Right	Single	Absent	Absent	Absent	Trabecular	Classical	G1	Absent	Absent	Present	Minimal	Minimal
HCC_PER#03	Patient	M	48	HCC	O+		54	1.096	4.2	48.2	8.4	19.4	57.3	35.8	186	172	102	44	0.35	0.63	37	8	1	0	54	14.0	1.12	83	75,078	0.6	1.83	Negative			Negative	14.0	Right	Single	Present	Absent	Absent	Trabecular	Classical	G3	Present	Present	Present	Minimal	Mild
HCC_PER#04	Patient	M	74	HCC	O+	6.2	82	736	5.2	36.6	8.8	9.5	28.7	51.4	121	41	50	46	0.17	0.88	30	10	11	0	49	16.2	1.22	73	1	20.3	2.33	Positive	0.030	Weak	Negative	28.0	Right	Single	Absent	Absent	Absent	Trabecular	Classical	G2	Absent	Absent	Absent		Minimal
HCC_PER#05	Patient	F	46	HCC	O+	4.1	42	401	4.4	43.7	7.7	12.4	36.9	33.3	69	14	19	22	0.35	0.23	27	6	0	0	67	14.4	1.09	87	1			Negative	Negative	Negative	Negative	9.0	Left	Single	Absent	Absent	Absent	Trabecular	Classical	G2	Absent	Absent	Absent		Minimal
HCC_PER#06	Patient	F	40	HCC	O+	6.4	38	657	3.1	50.6	9.3	13.2	36.4	42.4	84	54	167	145	0.46	0.18	16	3	0	1	80	15.3	1.42	57.7	4,421	13.6	1.87	Negative	Negative	Negative		18.0	Left	Single	Absent	Present	Absent	Trabecular	Classical	G1	Absent	Absent	Present	Minimal	Moderate
HCC_PER#07	Patient	F	35	HCC	O+	3.4	43	476	4.3	46.3	8.1	13.4	39.8	34.7	120	99	67	43	0.23	0.71	27	4	2	0	67	13.3	1.01	99	273,350			Positive	0.020	2.770	Negative	15.0	Right	Single	Absent	Absent	Absent	Trabecular	Steatohepatitic	G2	Present	Present	Present	Marked	Mild
HCC_PER#08	Patient	F	22	HCC	O+	1.0	31	1.114	4.2	22.0	4.9	12.0	35.2	27.0	179	492	261	56	0.64	0.45	6	5	0	0	89	17.7	1.33	65	39,524		0.65	Positive				14.0	Right	Single	Absent	Present	Absent	Trabecular	Steatohepatitic	G2	Present	Present	Present	Marked	Severe
HCC_PER#09	Patient	M	30	HCC	A+	3.6	69	318	4.2	45.4	7.9	14.5	42.2	33.6	159	81	82	75	0.17	0.32	38	5	0	2	55	13.1	1.00	100	488	9.8	3.13	Positive	Negative	1.010		10.5	Both	Multiple	Absent	Absent	Absent	Mixed	Classical	G2	Absent	Absent	Present	Marked	Minimal
HCC_PER#10	Patient	F	75	HCC	A+	8.3	79	388	9.6	40.5	7.9	10.8	32.2	38.5	87	36	24	26	0.30	0.08	38	6	0	0	56	12.6	1.00	100	4,237	0.6	2.00	Positive	2.670	Weak	Negative	9.0	Right	Single	Absent	Absent	Absent	Compact	Classical	G3	Absent	Absent	Absent		Minimal
HCC_PER#11	Patient	M	26	HCC	A+	3.7	69	478	7.7	44.4	7.2	15.5	43.0	27.6	119	307	62	56	0.35	0.40	26	5	3	0	66	13.8	1.04	93	55,302	5.4	1.83	Negative	Negative	0.486		12.0	Right	Single	Absent	Absent	Present	Trabecular	Steatohepatitic	G3	Present	Present	Present	Marked	Severe
HCC_PER#12	Patient	F	48	HCC	O+	2.0	56	569	3.9	42.9	7.5	14.2	39.6	32.1	112	95	34	44	0.40	0.25	45	6	1	2	44	15.6	1.17	78	27,734	0.6	1.81	Negative	0.179	0.439	Negative	9.5	Left	Single	Absent	Absent	Absent	Mixed	Classical	G2	Present	Absent	Present	Marked	Minimal
HCC_PER#13	Patient	M	26	HCC	O+		75	860	4.6	31.2	6.3	11.4	34.5	31.8	210		85				22	14	2	1	61	15.2	1.14	81	154,010			Positive	0.883	1.240	Negative	27.0	Right	Single	Present	Absent	Present	Mixed	Steatohepatitic	G2	Present	Present	Present	Mild	Mild
HCC_PER#14	Patient	F	46	HCC	O+	3.9	59	532	5.1	44.3	7.9	13.4	39.9	34.7	152	75	43	49	0.05	0.40	39	9	2	0	50	14.9	1.12	83	4,342	0.6	3.19	Negative	Negative	Negative	Negative	7.2	Left	Single	Present	Absent	Present	Trabecular	Classical	G2	Absent	Absent	Absent		Minimal
HCC_PER#15	Patient	F	65	HCC	O+		45	793	7.8	31.8	6.6	11.5	34.3	34.2	305	440	216	74	0.05	0.53	27	12	2	1	58	14.4	1.09	87	6	68.0	7.76	Negative	Negative	Negative	Positive	12.0	Right	Single	Absent	Absent	Absent	Trabecular	Steatohepatitic	G1	Present	Present	Present	Minimal	Severe
HCC_PER#16	Patient	M	29	HCC	O+	4.0	78	566	4.7	42.7	7.3	14.6	41.7	30.3	86	160	83	88	0.18	0.67	39	4	1	0	56	12.8	1.00	100	75,390	7.6	1.21	Positive	Negative	0.893		21.0	Right	Single	Absent	Absent	Absent	Trabecular	Steatohepatitic	G1	Present	Present	Present	Minimal	Mild
HCC_PER#17	Patient	M	67	HCC	O+	6.3	76	7.183	12.9	17.1	3.6	13.7	39.5	18.9	74	96	1,101	579	1.32	1.15	12	3	0	0	85	20.2	1.51	54				Negative	Negative	Negative		19.0	Left	Single	Absent	Present	Present	Trabecular	Classical	G1	Absent	Absent	Present	Minimal	Minimal
HCC_PER#18	Patient	M	32	HCC	O+	3.1	54	867	14.5	26.9	5.7	13.6	38.6	30.1	128	156	357	253	0.69	1.01	1	3	0	0	96	16.2	1.22	73				Negative	0.496	0.360		22.0	Right	Single	Absent	Absent	Absent	Trabecular	Steatohepatitic	G2	Present	Present	Present	Mild	Mild
HCC_PER#19	Patient	M	69	HCC	O+		58	931	6	42.4	8.1	12.3	37.8	38.6	195	120	70	49	0.24	0.48	20	8	10	2	60	14.2	1.07	89	5,457	12.5	2.38	Positive	0.499	Weak	Negative	12.0	Right	Single	Absent	Absent	Present	Mixed	Classical	G2	Absent	Absent	Absent		Minimal
HCC_PER#20	Patient	M	36	HCC	O+	3.0	66	933	3.7	43.1	8.4	16.1	46.6	40.9	291	441	264	63	0.33	0.59	20	7	0	0	73	17.1	1.28	68	481,050			Positive	6.280	0.309		17.0	Both	Multiple	Absent	Absent	Absent	Mixed	Classical	G1	Absent	Absent	Absent		Minimal
HCC_PER#21	Patient	M	36	HCC	O+	2.9	68	538	4.7	54.7	8.9	14.4	40.6	34.3	146	175	130	90	0.17	0.96	37	7	3	0	53	15.3	1.15	80				Positive	1.320	0.289	Negative	17.0	Right	Single	Absent	Absent	Present	Mixed	Steatohepatitic	G2	Present	Present	Present	Minimal	Severe
HCC_PER#22	Patient	M	45	HCC	O+		70	583	5.1	42.4	7.4	15.7	46.0	31.6	129	118	68	43	0.31	0.45	32	6	1	0	61	11.9	1.00	100	64,839	6.3	1.77	Positive	0.601	0.054		5.5	Both	Multiple	Absent	Absent	Absent	Trabecular	Classical	G2	Absent	Absent	Present	Minimal	Minimal
HCC_PER#23	Patient	F	38	HCC	O+	4.0	58	465	4.7	43.4	7.4	16.0	46.7	30.6	94	59	34	50	0.28	0.78	26	8	1	0	65	11.4	1.07	100	5,116			Positive	Negative	0.032		4.0	Right	Single	Absent	Absent	Absent	Trabecular	Classical	G2	Absent	Absent	Present	Marked	Minimal
HCC_PER#24	Patient	M	29	HCC	O+	3.0	61	649	4.1	40.6	7.7	11.5	34.3	36.4	237	323	144	138	0.46	1.10	6	4	0	0	89	13.2	1.23	80	430,590			Positive	Negative	0.074	Negative	20.0	Right	Single	Present	Absent	Present	Trabecular	Steatohepatitic	G2	Present	Present	Present	Minimal	Severe
HCC_PER#25	Patient	M	24	HCC	O+	5.5	57	625	4.4			15.0	43.7			159	148	69		0.59	31	7	7	4	58	10.9	1.02	97				Negative	2.250	0.029	Negative	16.0	Right	Single	Absent	Absent	Present	Trabecular	Steatohepatitic	G3	Present	Present	Present	Marked	Mild
HCC_PER#26	Patient	F	31	HCC	O+	3.7	44		4.8	35.3	7.1	6.7	22.4	35.7	310	225	257	66	0.47	0.15	14	3	1	1	87	12.3	1.15	79				Negative	Negative	Negative	Negative	24.0	Right	Single	Present	Present	Absent	Compact	Classical	G2	Absent	Absent	Absent		Minimal
HCC_PER#27	Patient	F	28	HCC	O+	5.4	56	611	4.6	37.1	7.6	10.1	31.8	38.9	361	312	166	166	0.24	0.12	28	10	0	0	62	11.6	1.08	87				Negative	6.900	0.133		8.5	Right	Single	Absent	Absent	Absent	Trabecular	Classical	G1	Absent	Absent	Absent		Minimal
HCC_PER#28	Patient	F	27	HCC	B+	4.1	48	480		38.8	6.7	13.3	39.0	28.2	84	31	29	34	0.17	0.61	44	2	4	0	49	11.3	1.06	92	19,273	6.8		Positive	0.050	0.055		6.5	Right	Single	Absent	Absent	Present	Trabecular	Classical	G2	Absent	Absent	Absent		Minimal
HCC_PER#29	Patient	M	44	HCC	O+	4.3	75		4.3	45.6	8.1	14.5	43.3	35.4	158				0.52		42	4	0	0	54	11.1	1.04	95				Negative	Negative	0.062		19.0	Right	Single	Absent	Absent	Absent	Mixed	Steatohepatitic	G2	Present	Present	Present	Mild	Mild
HCC_PER#30	Patient	M	77	HCC	O+	5.3	60	549	7.7	33.0	7.0	8.8	26.6	37.0	138	66	41	32	0.29	0.73	20	8	5	0	67	11.4	1.07	90	260	27.6	2.43	Negative	Negative	Negative		6.0	Left	Single	Absent	Absent	Present	Mixed	Steatohepatitic	G2	Present	Present	Present	Mild	Mild
HCC_PER#31	Patient	M	34	HCC	A+	5.5	76	574	4.5	48.7	7.3	13.4	40.6	34.3	66	130	72	121	0.21	0.74	32	10	6	1	51	10.9	1.02	97		8.6	2.30	Negative	Negative	0.036	Negative	15.0	Left	Single	Absent	Absent	Absent	Mixed	Classical	G2	Absent	Absent	Present	Minimal	Minimal
HCC_PER#32	Patient	F	35	HCC	B+	3.1	40	540	4.2	38.4	7.5	12.5	38.3	31.6	248	142	74	54	0.22	0.74	21	4	2	1	72	11.9	1.11	85	9,134	1.1	3.48	Negative	Negative	Negative	Negative	14.0	Right	Single	Absent	Absent	Present	Mixed	Steatohepatitic	G3	Present	Present	Present	Mild	Severe
HCC_PER#33	Patient	F	59	HCC	A+	5.9	65		4.8	44.5	7.6	13.1	37.2	31.5	83		43	27	0.29	0.59	32	9	4	0	55	11.2	1.05	93	14,605	11.0	0.45	Positive				17.0	Right	Single	Absent	Absent	Absent	Acinar	Classical	G1	Absent	Absent	Absent		Minimal
HCC_PER#34	Patient	M	73	HCC	B+			502		41.5	7.2	14.1	44.6	31.7	72	36	34	31	0.26	0.78	31	4	1	0	64	12.1	1.08	83	2,113			Positive			Negative	10.5	Right	Single	Present	Present	Absent	Trabecular	Steatohepatitic	G2	Present	Present	Absent		Mild
HCC_PER#35	Patient	F	84	HCC	O+	3.6	36	465	5.2	32.9	7.2	10.8	32.1	39.1	158	59	67	30	0.14	0.60	25	8	1	0	66	12.9	1.15	76	33	24.6	6.23	Negative				7.0	Right	Single	Absent	Absent	Absent	Mixed	Classical	G2	Absent	Absent	Present	Marked	Minimal
HCC_PER#36	Patient	M	69	HCC	A+	12.5	93	471	4.6	40.2	7.3	11.8	34.3	32.8	90	33		149	0.29	0.13	31	6	5	0	58	12.2	1.09	82				Negative			Negative	2.5	Right	Single	Absent	Absent	Absent	Mixed	Classical	G2	Present	Present	Absent		Minimal
HCC_PER#37	Patient	M	40	HCC	A+		67	1.403	6.7	39.5	7.0	13.5	41.4	30.5	88	157	250	92	0.24	0.37	34	7	3	0	56	11.4	1.02	91	34	15.0	0.80	Positive			Negative	16.0	Right	Single	Present	Present	Absent	Trabecular	Steatohepatitic	G3	Present	Present	Absent		Severe
HCC_PER#38	Patient	M	42	HCC	A+	4.1	63	930	4.6	41.0	8.4	12.8	37.9	43.0	100	119	40	38	0.25	0.48	10	6	0	0	84	16.1	1.42	57				Positive			Negative	13.5	Left	Single	Absent	Absent	Absent	Mixed	Classical	G3	Absent	Absent	Present	Mild	Minimal
HCC_PER#39	Patient	M	52	HCC	O+	4.1	90	462	4.9	47.9	7.9	14.7	44.4	31.1	129	201	44	51	0.33	0.46	28	4	0	0	68	11.7	1.04	87	7	19.9	1.84	Positive			Negative	8.6	Right	Single	Absent	Absent	Present	Acinar	Classical	G1	Absent	Absent	Present	Marked	Minimal
HCC_PER#40	Patient	F	10	HCC	B+	3.9	38	615	4.2	38.6	7.4	13.9	40.9	32.4	394	62	73	74	0.49	0.22	30	3	0	0	67	11.7	1.04	88	2	5.7	1.03	Negative				10.0	Left	Single	Absent	Absent	Absent	Mixed	Classical	G1	Absent	Absent	Absent		Minimal
HCC_PER#41	Patient	M	82	HCC	A+			588		40.8	8.2	14.6	41.3	41.2		229	117	90	0.50	0.39	27	7	0	0	66	12.0	1.07	85		20.1	2.07	Negative			Negative	13.0	Right	Single	Absent	Absent	Absent	Mixed	Steatohepatitic	G3	Absent	Present	Present	Marked	Mild
HCC_PER#42	Patient	F	69	HCC	O+		71	445	3.5	36.8	6.9	13.7	39.3	32.2	94	101	62	49	0.41	0.79	22	2	1	0	75	13.6	1.21	70				Negative				13.5	Right	Single	Present	Present	Absent	Mixed	Classical	G2	Absent	Absent	Present	Marked	Minimal
HCC_PER#43	Patient	F	77	HCC	O+	4.9	67	426	5.4	45.5	8.2	12.9	40.8	36.5	80				0.46	0.65	26	5	2	3	64	12.5	1.11	80	149	15.4	0.71	Negative			Negative	11.0	Left	Single	Absent	Absent	Present	Trabecular	Steatohepatitic	G1	Present	Present	Absent		Mild
HCC_PER#44	Patient	M	21	HCC	O+	3.9	78		4.6	48.1	8.2	12.0	37.0	33.9					0.22	0.42	21	13	6	1	58	12.3	1.10	81	438,740			Positive				18.0	Left	Single	Absent	Absent	Absent	Trabecular	Steatohepatitic	G3	Present	Present	Present	Marked	Mild
HCC_PER#45	Patient	M	65	HCC	O+		99	755	5.8	35.7	7.1	12.5	37.9	35.3	160	271	405	386	0.62	0.65	31	6	1	0	62	12.4	1.10	86		122.5		Positive				15.0	Right	Single	Absent	Absent	Absent	Mixed	Classical	G1	Absent	Absent	Absent		Minimal
HCC_PER#46	Patient	M	35	HCC	A+	3.7		539	14.6	33.5	7.1	11.8	34.8	36.5	193		425	187	0.53	0.91	6	6	0	0	88	14.0	1.24	71	254,900	85.1	3.12	Positive				16.0	Right	Single	Absent	Absent	Absent	Trabecular	Steatohepatitic	G3	Present	Present	Present	Mild	Severe
HCC_PER#47	Patient	F	22	HCC	O+	2.7	51	511	4.7	45.3	6.4	13.7	42.6	18.7	309	93	404	63	0.34	0.54	34	5	11	0	50	11.4	1.02	97		34.4		Positive				14.0	Left	Single	Absent	Absent	Absent	Trabecular	Fibrolamellar	G1	Absent	Absent	Absent		Minimal
HCC_PER#48	Patient	M	28	HCC	A+		67	551	4.6	42.7	8.0	15.5	45.4	37.3		64	124	233	0.27	0.48	44	12	1	0	43	12.6	1.12	83			2.11	Positive			Negative	10.0	Right	Single	Present	Present	Present	Trabecular	Steatohepatitic	G2	Present	Present	Present	Minimal	Mild
HCC_PER#49	Patient	M	24	HCC	O+		41	1.638	4.2	32.5	6.1	9.7	29.2	29.5	268	221	213	74	1.68	1.53	16	4	3	0	77	14.2	1.26	70		13.8	0.54	Positive				26.0	Right	Single	Absent	Absent	Absent	Trabecular	Classical	G1	Absent	Absent	Absent		Minimal
HCC_PER#50	Patient	M	78	HCC	B+	5	70	801	8.9	35.8	7.5	11.0	35.0	39.2	200	170	60	78	1.46	0.87	38	4	2	0	58	12.9	1.15	79		26.4	4.57	Positive			Negative	4.0	Right	Single	Absent	Absent	Absent	Mixed	Classical	G3	Absent	Present	Present	Marked	Minimal
COM_PER#01	Comparative	M	6	Chronic liver inflammation	O+		31	745		47.0	7.7	7.5	24.2	30.0	368	23	48	39	0.05	0.70	32	13	1	3	64	14.9	1.18	77				Negative
COM_PER#02	Comparative	M	19	Colorectal cancer	O+	46.0	46	1.363	4.4	45.0	8.6	13.8	42.2	41.0	166	138	523	299	0.05	0.70	6	3	3	0	59	13.2	1.01	98		0.0	0.00	Negative			Negative
COM_PER#03	Comparative	F	27	Breast cancer	O+	4.2	37	10.51	4.9	42.0	7.4	12.6	37.5	32.0	350	190	137	45	0.29	0.58	2	4	1	0	55	13.5	1.04	94				Negative			Negative
COM_PER#04	Comparative	M	28	Breast cancer	O+	5.0	59	1.121	4.5	53.0	8.3	19.7	59.5	30.0	278	417	183	118	0.29	1.69	33	7	0	0	56	13.7	1.06	91				Positive			Negative
COM_PER#05	Comparative	F	28	Colorectal cancer	O+		38	534	4.1	41.0	8.3	10.9	33.9	42.0	127	54	69	102	0.17	0.64	28	7	9	1	60	14.5	1.14	82				Negative			Negative
COM_PER#06	Comparative	F	30	Neuroendocrine tumor	O+							12.4	37.0
COM_PER#07	Comparative	F	31	Peliosis hepatis	B+	7.0	79	469		40.0	6.6	13.7	42.3	26.0	298	121	20	18	1.17	1.05	33	6	1	1	71	14.0						Negative
COM_PER#08	Comparative	F	31	Colorectal cancer	O+	2.2	33	484	4.4	50.0	10.3	10.5	31.6	53.0	101	77	36	48	0.17	0.29	30	5	3	2	43	14.2	1.11	85			1.10	Negative			Negative
COM_PER#09	Comparative	F	31	Breast cancer	O+	4.5	50	536	4.8	48.0	8.3	12.5	37.4	35.0	72	16	26	25	0.29	0.35	35	4	1	0	65	14.7	1.16	79
COM_PER#10	Comparative	M	36	Neuroendocrine tumor	O+	5.4	91	602	4.6	43.0	6.7	14.4	42.3	24.0	116	116	98	169	0.17	0.76	25	12	1	0	54	15.0	1.20	76				Negative			Negative
COM_PER#11	Comparative	M	38	Colorectal cancer	O+	3.3	71	789	4.8	52.0	8.3	14.3	40.7	31.0	86	58	173	136	0.58	1.63	4	6	0	0	63	13.4	1.03	96		12.9	1.80	Positive			Negative
COM_PER#12	Comparative	F	39	Colorectal cancer	O+	2.8	63		5.9	48.0	7.4	13.5	41.2	26.0		67	13	14	0.11	0.23	42	9	1	1	48	13.7	1.03	95				Negative			Negative
COM_PER#13	Comparative	M	40	Colorectal cancer	O+	4.0	61	1.153	5.3	39.0	7.3	11.3	35.0	34.0	195	63	35	20	0.05	0.29	24	10	1	0	65	11.8	1.05	94				Negative			Negative
COM_PER#14	Comparative	M	40	Neuroendocrine tumor	O+	3.0	42	428	5.1	48.0	8.2	13.5	39.8	34.0	108	30	35	56	0.35	0.40	28	8	7	0	42	13.6	1.05	92		3.4	0.80	Negative
COM_PER#15	Comparative	F	41	Colorectal cancer	O+							12.4	37.0								25	6	3	0	61	13.8	1.06	84							Negative
COM_PER#16	Comparative	F	42	Colorectal cancer			63					12.4	37.0
COM_PER#17	Comparative	F	42	Neuroendocrine tumor	O+	5.4	76	589	6.8	39.6	7.0	12.7	38.4	30.4		55		25	0.35	0.23	24	1	1	0	91	10.9	0.97	97		24.2	31.70	Negative			Negative
COM_PER#18	Comparative	F	43	Colorectal cancer	O+	2.0	55	687	5.1	38.0	7.7	13.6	40.3	39.0	115	87	63	18	0.11	0.70	29	7	3	1	60	10.1	0.75	198				Negative			Negative
COM_PER#19	Comparative	M	44	Gallbladder cancer	O+	4.7	100	650	5.5	42.0	8.0	12.7	37.0	38.0	84	99	48	62	0.05	0.57	20	10	14	2	55	15.9	1.28	68		34.2		Negative			Negative
COM_PER#20	Comparative	F	45	Angiosarcoma	O+		66	1.633	4.9	41.0	7.3	7.2	22.5	32.0	157	116	33	10	0.29	0.29	21	3	1	0	78	16.2	1.32	67		5.4	0.00	Negative			Negative
COM_PER#21	Comparative	F	47	Gallbladder cancer	A+		40	561	6.1	37.0	8.7	10.9	31.5	50.0	1.918	327	152	71	1.15	1.20	12	5	0	0	83	22.7	2.13	37		15,686		Negative
COM_PER#22	Comparative	F	49	Colorectal cancer	O+	2.2	68	641	5.9	28.0	7.0	12.6	37.9	42.0			49	61	0.05	0.40	10	8	3	0	64	12.9	1.10					Negative
COM_PER#23	Comparative	M	50	Neuroendocrine tumor	O+	4.4	78	432	5.4	47.0	7.9	14.9	43.3	32.0	89	25	43	49	0.29	0.52	29	15	2	1	53	12.8	1.00	100		0.0	2.18	Negative			Negative
COM_PER#24	Comparative	M	51	Gallbladder cancer	O+	3.4	78	444	5.4		7.3	16.1	47.2		139	66	28	43	0.23	0.70	23	10	9	0	53	14.0	1.06	91				Negative
COM_PER#25	Comparative	F	52	Colorectal cancer	B+	6.5	60	618	4.5	19.0	6.2	12.2	38.3	13.0	145		29	19	0.17	0.40	15	8	4	0	71	13.7	1.06	91				Negative
COM_PER#26	Comparative	F	52	Colorectal cancer	O+	2.4	65	740		31.0	6.7	11.8	34.7	36.0	80	47	27	30	0.05	0.29	16	15	2	0	55	14.9	1.15	82				Negative
COM_PER#27	Comparative	F	53	Focal nodular hyperplasia	A+	7.3	55	362	4.1	43.0	7.3	12.8	38.4	30.0	60	16	25	26			30	7	0	0	63	13.8	1.01	98		0.0	3.19	Negative
COM_PER#28	Comparative	F	54	Colorectal cancer	O+	3.5	54	408	4.6	45.1	7.7	12.6	37.1	31.9	203	65	41	61	0.58	0.45	28	10	0	1	79	13.4	1.01	98			9.88	Negative			Negative
COM_PER#29	Comparative	F	55	Gallbladder cancer	O+		55	537	5.0	45.0	7.6	15.9	45.5	31.0	350	226	59	53	0.32	1.69	28	3	0	3	72	12.4	1.00	100				Negative			Negative
COM_PER#30	Comparative	F	56	Colorectal cancer	O+		65	391		42.0	7.7	11.7	36.3	35.0	82	27	22	15	0.05	0.40	34	8	0	0	47	13.5	1.04	94		9.6		Negative			Negative
COM_PER#31	Comparative	F	57	Colorectal cancer	O-		60	572	6.2	44.0	7.9	11.8	35.7	35.0	172	100	46	27	0.11	1.75	48	3	1	0	47	14.6	1.12	85			3.80	Positive			Negative
COM_PER#32	Comparative	M	58	Melanoma	O+	4.7	93	324	5.5	50.0	7.7	16.0	46.5	27.0	82	52	23	30	0.11	0.64	17	4	1	0	78	10.4	0.80	160				Negative			Negative
COM_PER#33	Comparative	M	58	Colorectal cancer	O+	3.4	55		7.1	35.0	6.9	11.8	33.6	34.0	117	139	53	28	0.64	0.81	34	4	2	0	59	15.3	1.18	77		1.0	0.00	Negative			Negative
COM_PER#34	Comparative	F	58	Undifferentiated tumor	B+	5.6	89	639				12.3	35.1		301	1.669	132	172	0.29	0.45	32	5	0	0	50	18.0	1.80	46
COM_PER#35	Comparative	F	59	Colorectal cancer	A+	5.7	64		5.4	47.0	7.5	13.3	39.3	28.0			17	19	0.05	0.11	31	6	1	0	63	13.2	1.01	98				Negative			Negative
COM_PER#36	Comparative	F	59	Gallbladder cancer	O+		53	487	5.5	41.0	6.0	13.9	41.4	19.0	66	35	28	24	0.23	0.29	21	4	1	1	73	12.9	1.00	99				Negative
COM_PER#37	Comparative	F	59	Leiomyosarcoma	O+		52	463	19.0	45.0	7.8	12.6	39.6	33.0	188	20	29	39	0.38	0.24	32	8	4	0	57	13.1	1.00	100
COM_PER#38	Comparative	F	60	Colorectal cancer	O+	5.8	89	461	4.8	41.0	6.9	12.3	38.0	28.0	87		20	16	0.23	0.81	33	6	7	0	73	13.9	1.08	89				Negative
COM_PER#39	Comparative	M	60	Colorectal cancer	O+	4.1	63	460	4.8	39.0	7.2	12.7	41.0	33.0	193	48	30	36			25	5	5	1	63	11.3	0.99	102				Negative			Negative
COM_PER#40	Comparative	M	60	Renal cancer	O+	2.3	16	419	5.5	44.8	7.7	14.7	43.0	32.2	205	460	27	42	0.17	0.35	33	7	0	0	2	11.7	1.09	86		0.0		Negative			Negative
COM_PER#41	Comparative	F	61	Gallbladder cancer	O+	3.7	54		6.5	32.0	8.3	11.2	34.5	51.0	72		25	19			37	4	1	0	69	14.7	1.16	79		4.4	169.00	Negative			Negative
COM_PER#42	Comparative	F	62	Colorectal cancer	B+	2.3	47	3.128	5.0	39.5	7.4	10.6	31.5	34.5	2.122	1.319	404	350	0.34	0.87	17	8	1	0	74	14.9	1.12	83				Negative
COM_PER#43	Comparative	F	63	Colorectal cancer	B+	5.7	53	603	13.8	41.0	7.1	15.2	44.9	30.0	190	50	44	19			35	9	0	0	68	13.1	1.00	100		0.0	32.70	Negative			Negative
COM_PER#44	Comparative	F	64	Primary sclerosing cholangitis	O+		56	379	4.7	43.0	8.1	13.4	40.9	38.0	112	43	20	9	0.17	0.58	35	7	1	0	56	15.6	1.28	70
COM_PER#45	Comparative	M	64	Breast cancer	O+	4.9	39		4.9	28.0	6.3	7.0	19.8	35.0	429	129	45	56	0.26	0.61	21	4	0	0	0	15.1	1.20	75		9.0	2.36	Negative			Negative
COM_PER#46	Comparative	M	65	Renal cancer	O+	9.6	98	405	6.3			14.3	10.4		595		29	43	0.05	0.87	24	7	0	0	68	14.3	1.08	88		12.2	0.00	Negative			Negative
COM_PER#47	Comparative	F	65	Colorectal cancer	O+	5.3	90	485	4.6	39.0	6.4	13.6	40.3	25.0	91	21	30	30	0.05	0.52	48	2	3	0	79	11.3	1.01	101				Negative			Negative
COM_PER#48	Comparative	F	65	Colorectal cancer	O+		47	459	13.1	48.0	8.1	15.2	45.2	33.0	126	22	23	29	0.23	1.52	41	4	3	0	52	13.1	1.00	100		0.0	38.42	Negative			Negative
COM_PER#49	Comparative	M	65	Colorectal cancer	O+	4.5	82	571	4.1	30.0	6.1	9.4	30.3	31.0	128	42	45	40	0.35	0.49	21	18	3	0	76	14.5	1.14	82		1.0	1.10	Negative			Negative
COM_PER#50	Comparative	F	66	Colorectal cancer	A+	4.6	59	608	5.6	45.0	7.4	13.9	40.3	29.0	89	34	34	31	0.11	0.46	20	7	4	1	50							Negative			Negative
COM_PER#51	Comparative	M	66	Chronic liver inflammation	O+	3.6	78	607	4.7			12.6	39.9		3.782	4,200	290		0.87	2.98	33	10	0	0	57	15.9	1.29	68				Negative			Negative
COM_PER#52	Comparative	F	66	Colorectal cancer	O+	3.5	41	663	6.1	48.0	8.0	14.0	40.4	32.0	230	158	32	97	0.70	0.58	17	6	0	1	62	14.2	1.11	85		0.0	1.10	Negative
COM_PER#53	Comparative	F	67	Colorectal cancer	O+	3.4	65	922	6.1	48.0	7.7	13.0	40.0	29.0	231	98	21	15	0.05	0.23	31	5	8	2	54	14.7	1.13	83				Negative
COM_PER#54	Comparative	M	68	Colorectal cancer	A+	3.4	62	355	5.1	46.0	8.4	11.2	35.0	35.0	93		23	27	0.05	0.29	45	9	2	1	47	8.4	1.38	46				Negative
COM_PER#55	Comparative	M	68	Diffuse large B-cell lymphoma	O+		81	1.905	4.1	36.0	6.2	12.2	37.5	26.0	198	280	87	40	0.35	0.81	13	5	1	0	81	13.0	1.00	100		10.1	0.00	Negative			Negative
COM_PER#56	Comparative	F	70	Colorectal cancer	A+		65	3.747	5.9	44.0	7.1	8.7	29.4	27.0	406	169	70	405	0.17	0.23	15	7	2	1	72	13.1	1.03	96				Negative
COM_PER#57	Comparative	F	71	Colorectal cancer	A+	3.2	81		5.6	38.0	6.0	13.0	39.6	22.0							21	6	4	0	58	15.2	1.23	74				Negative
COM_PER#58	Comparative	M	71	Gastrointestinal stromal tumor	O+	4.4	47	455	5.3	18.0	4.7	6.0	21.8	29.0	222	168	49	46	0.11	0.64	10	2	3	0	88	14.9	1.17	78				Negative			Negative
COM_PER#59	Comparative	M	71	Colorectal cancer	O+	6.6	77	442	6.2	47.0	8.2	14.5	41.4	35.0	252	159	30	63	0.20	0.23			16	0	54	13.0	1.00	100				Negative
COM_PER#60	Comparative	F	72	Inflammatory pseudotumor of the liver	O+	4.5	55	408	5.5	37.0	7.4	10.8	33.2	37.0	311	632	28	29	0.58	0.29	38	9		3	46	13.4	1.03	95				Negative			Negative
COM_PER#61	Comparative	M	72	Breast cancer	A+		62	605		40.0	8.2	9.6	35.0	42.0	111	52	28	32	0.01	0.97	37	6	5	0	59					16.6	5.66
COM_PER#62	Comparative	M	75	Colorectal cancer	O+	3.6	61	525	4.5	42.0	7.2	14.1	40.5	30.0	135	43	48	53	0.23	0.35	20	4	6	0	70	13.4	1.00	100		11.5	5.99	Negative			Negative
COM_PER#63	Comparative	F	77	Gallbladder cancer	O+	8.2	73		6.5	48.0	7.8	13.7	43.5	30.0			36	67			21	1	3	0	68	11.5	0.98	103		1.0					Negative
COM_PER#64	Comparative	F	77	Gallbladder cancer	O+	4.8	52	475	5.5	44.2	7.5	13.5	39.7	30.8	135	46	30	27	0.23	0.40	37	5	2	0	54	12.1	1.00	100		8.9	1.16	Negative
COM_PER#65	Comparative	M	77	Colorectal cancer	O+	11.9	134		6.7	34.0	5.9	10.3	30.0	25.0							29	6	4	0	61	13.6	1.03	96				Negative
COM_PER#66	Comparative	M	78	Undifferentiated tumor	A+	3.4	59	495	4.9	35.0	6.3	11.2	37.2	28.0	177	197	198	91	0.58	0.64	6	4	8	5	36	14.9	1.17	80				Negative
COM_PER#67	Comparative	M	78	Colorectal cancer	A+		78	402	6.4	40.0	7.1	14.7	40.6	31.0	80	24	16	23	0.40	0.46	23	7	1	0	69	14.1	1.06	90				Negative			Negative
COM_PER#68	Comparative	M	79	Gallbladder cancer	O+	5.6	72	532	5.1	31.0	7.2	11.9	35.9	41.0	1.16	2,490	233	115	6.19	1.40	37	9	1	1	52	16.0	1.30	68			4.78	Negative			Negative
COM_PER#69	Comparative	F	82	Colorectal cancer	O+	4.6	124	477	5.6	38.0	6.9	15.2	45.0	31.0	87	24	32	17	0.17	0.93	28	9	1	0	62							Negative
COM_PER#70	Comparative	M	82	Colorectal cancer	A+	3.9	55	1.061	4.4	37.0	7.2	14.1	43.7	35.0	387	298	166	91	4.91	1.87	3	10	4	1	68	13.5	1.29	73							Negative
COM_PER#71	Comparative	F	82	Colorectal cancer	O+	6.8	69	428	4.21	33.0	6.4	10.4	31.2	31.0	211	102	22	22	0.18	0.09	40	2	0	0	75	13.6	1.08	89			4.99	Negative
COM_PER#72	Comparative	M	86	Colorectal cancer	AB+		87	978				8.1	27.9		131	42	28	25	0.05	2.63	11	2	0	0	83	11.5	1.01	98		0.0		Positive			Negative
COM_PER#73	Comparative	M	86	Gallbladder cancer	O+	3.9	51	594	6.8	28.0	6.8	10.0	29.8	40.0	122	137	38	53			24	7	3	2	64	14.0	1.09	86		10.8	2.30	Negative			Negative
COM_PER#74	Comparative	M	86	Breast cancer	O+	4.1	64	712	5.8	40.3	7.3	12.4	37.1	32.6	287	261	68	59	0.43	0.70	25	6	3	1	61	13.7	1.11	89		10.3	2.20	Negative			Negative
COM_PER#75	Comparative	M	90	Colorectal cancer	O+	5.0	76	502	7.7	39.0	6.5	12.4	37.3	26.0	95	20	24	28	0.01	0.40	20	11	0	1	62	13.4	1.03	95		0.0	0.00	Negative
[truncated: 14 more columns]

## Sheet: Tab. S1 legend
Age	At the time of diagnosis
Diagnosis	According to WHO classification of tumours of the digestive system. (IARC Press, 2010).	Established by pathologists at INEN	For HCC: confirmed in a blinded manner by pathologists in Rennes, France
BNU	Blood urea nitrogen
LDH	Lactate dehydrogenase
ALP	Alkaline phosphatase
GGTP	Gamma-glutamyl transferase
AST	Aspartate aminotransferase
ALT	Alanine aminotransferase
ANC	Absolute neutrophil count
INR	International normalized ratio
ATIII	Antithrombin III
AFP	Alpha-fetoprotein
CA19-9	Carbohydrate antigen 19-9
CEA	Carcinoembryonic antigen
HBsAg	Hepatitis B virus surface antigen
HBV DNA	DNA of hepatitis B virus	Weak: signal of Droplet Digital PCR
Tumor size	longest chord measured
Nodularity	Single: one nodule	Multiple: two or more nodules
Tumor growth pattern	According to WHO classification of tumours of the digestive system. (IARC Press, 2010).
Histotype	According to WHO classification of tumours of the digestive system. (IARC Press, 2010).	Steatohepatitic HCC variants were established according to Salomao et al. Am. J. Surg. Pathol. 34, 1630–1636 (2010)
Tumor grade	According to Liver. in AJCC cancer staging manual (eds. Edge, S. B. et al.) 191–195 (Springer, 2010).
Fibrosis stage	According to Scheuer. J. Hepatol. 13, 372–374 (1991).
Steatosis grade	According to Kleiner et al. Hepatology 41, 1313–1321 (2005).
Iron overload grade	According to LeSage al. Gastroenterology 84, 1471–1477 (1983).
CD163 cell count	According to Zhang et al. J Transl Med. 12, 60 (2014).
CD34 cell count	According to Tsuji et al. Dig Dis 31, 467–471 (2013).
SMA cell count	According to Cassiman et al. J. Hepatol. 36, 200–209 (2002)
GS	Gluthamine synthetase	According to Fleming & Wanless. Liver Int. 33, 525–534 (2013)
Patients included in the transcriptomics analysis	Identification	Reference on Gene Expression Omnibus repository	Link to series record GSE111580
	HCC_PER#02	GSM3034536	https://www.ncbi.nlm.nih.gov/geo/query/acc.cgi?acc=GSE111580
	HCC_PER#04	GSM3034539	https://www.ncbi.nlm.nih.gov/geo/query/acc.cgi?acc=GSE111580
	HCC_PER#06	GSM3034541	https://www.ncbi.nlm.nih.gov/geo/query/acc.cgi?acc=GSE111580
	HCC_PER#07	GSM3034537	https://www.ncbi.nlm.nih.gov/geo/query/acc.cgi?acc=GSE111580
	HCC_PER#08	GSM3034542	https://www.ncbi.nlm.nih.gov/geo/query/acc.cgi?acc=GSE111580
	HCC_PER#10	GSM3034540	https://www.ncbi.nlm.nih.gov/geo/query/acc.cgi?acc=GSE111580
	HCC_PER#11	GSM3034538	https://www.ncbi.nlm.nih.gov/geo/query/acc.cgi?acc=GSE111580
	HCC_PER#20	GSM3034544	https://www.ncbi.nlm.nih.gov/geo/query/acc.cgi?acc=GSE111580
	HCC_PER#21	GSM3034543	https://www.ncbi.nlm.nih.gov/geo/query/acc.cgi?acc=GSE111580

## Sheet: Supplementary Tab. S2
Parameter (Primary)	Parameter type	Coefficient	cvSE
ALP	Biological parameter	-0.140275	0.107287
Portal/Periportal activity	Non-tumour liver histology	-0.135971	0.075251
LDH	Biological parameter	-0.0527933	0.107524
Steatosis grade	Non-tumour liver histology	-0.0458158	0.104821
GS	Non-tumour liver histology	-0.0294884	0.139564
GGT	Biological parameter	-0.0255455	0.0527854
Albumin	Biological parameter	0.00214539	0.0812411
Gender	Clinical demography	0.00527665	0.0970321
Ballooning	Non-tumour liver histology	0.00800836	0.0507164
Steatohepatitis	Non-tumour liver histology	0.00800836	0.0507164
Iron grade	Non-tumour liver histology	0.00966415	0.170134
Lobular inflammation	Non-tumour liver histology	0.0102278	0.158185
Fibrosis stage	Non-tumour liver histology	0.0135078	0.0462238
SMA-positive cells	Non-tumour liver histology	0.0156157	0.159027
Total protein	Biological parameter	0.0189619	0.0995534
Direct bilirubin	Biological parameter	0.0318155	0.1005
Hematocrit	Biological parameter	0.0322341	0.0666497
Hemoglobin	Biological parameter	0.0353644	0.121816
Lobular activity	Non-tumour liver histology	0.038325	0.074671
ALT	Biological parameter	0.0875787	0.111586
CD34-positive cells	Non-tumour liver histology	0.134016	0.0815844
AST	Biological parameter	0.134888	0.0945883
CD136 cell	Non-tumour liver histology	0.15958	0.12264
HBsAg	Viral hepatitis detection	0.262285	0.0876993
PAS-positive foci	Non-tumour liver histology	0.367113	0.115207
cvSE: Jack-knife standard error of the Y loading weight vector computed from the rounds of cross validation

## Sheet: Supplementary Tab. S3
Ontology	Gene name	Gene symbol	logFC	P value	Entrez ID	HTA 2.0 probe
Carbohydrate metabolic process	Pyruvate dehydrogenase kinase 4	PDK4	0.818295956891644	0.0017304973495257	5166	TC07001618.hg
	Protein phosphatase 1 regulatory inhibitor subunit 1A	PPP1R1A	0.702154342813007	0.00314349375655541	5502	TC12001574.hg
	Glycosyltransferase 8 domain containing 1	GLT8D1	-0.465768906811238	0.00539220965913169	55830	TC03001459.hg
	Prostaglandin E receptor 4	PTGER4	-0.447556401907815	0.0054369149694466	5734	TC05000184.hg
	Insulin like growth factor 1	IGF1	1.03629876196849	0.00617096702000228	3479	TC12001890.hg
	Neuraminidase 2	NEU2	0.319378338862053	0.00715851651418074	4759	TC02001413.hg
	Tumor necrosis factor	TNF	-0.595043756792728	0.00839419889179542	7124	TC06002435.hg
	MAS1 proto-oncogene, G protein-coupled receptor	MAS1	0.366218458744893	0.00976092842876821	4142	TC06001151.hg
	Forkhead box O1	FOXO1	0.885461536611499	0.0111288406129129	2308	TC13001719.hg
	POU class 1 homeobox 1	POU1F1	0.240871940336878	0.0125709393837497	5449	TC03001585.hg
	Period circadian regulator 2	PER2	-0.413921064715087	0.0167496163807237	8864	TC02002914.hg
	Phosphoglucomutase 2	PGM2	-0.441729138036675	0.0178885111682856	55276	TC04000213.hg
	Insulin receptor substrate 1	IRS1	0.402380547522622	0.0226336415574835	3667	TC02004835.hg
	Alpha-L-fucosidase 2	FUCA2	-0.305493340832975	0.0315560671965909	2519	TC06002187.hg
	Galactosidase beta 1 like 3	GLB1L3	0.184790997876268	0.0316094229231793	112937	TC11001216.hg
	ST8 alpha-N-acetyl-neuraminide alpha-2,8-sialyltransferase 4	ST8SIA4	-0.493426630601875	0.031826833962912	7903	TC05001638.hg
	Carbohydrate sulfotransferase 9	CHST9	-0.929833858159334	0.0321686750411685	83539	TC18000876.hg
	UDP-glucose pyrophosphorylase 2	UGP2	0.295015696206908	0.0337206317601775	7360	TC02000364.hg
	Glucagon	GCG	0.219576551148855	0.0365132826283233	2641	TC02002479.hg
	Dehydrogenase E1 and transketolase domain containing 1	DHTKD1	0.229714097249012	0.0421070402537721	55526	TC10000089.hg
	Phosphoglucomutase 2 like 1	PGM2L1	-0.313483518974362	0.0443935940364175	283209	TC11002081.hg
	Lactate dehydrogenase C	LDHC	0.304868090671839	0.0470058895485761	3948	TC11000242.hg
	Acyloxyacyl hydrolase	AOAH	-0.469822217884277	0.0476988254920245	313	TC07001285.hg
	Sperm adhesion molecule 1	SPAM1	0.186884611740805	0.0489736382095186	6677	TC07000751.hg
	Galactosidase alpha	GLA	-0.250053580664388	0.0495321328062479	2717	TC0X001219.hg
Serine proteinase inhibitor (serpin) superfamily	Serpin family A member 1	SERPINA1	0.023574138	0.85742850	5265	TC14001466.hg
	Serpin family E member 1	SERPINE1	-1.33427497458062	0.0274420992569764	5054	TC07000643.hg
	Serpin family E member 1	SERPINE1	-1.22814379353236	0.0354896100695938	5054	TC07002499.hg
	Serpin family F member 2	SERPINF2	0.2563637937889	0.0388615626222598	5345	TC17000014.hg
	Serpin family D member 1	SERPIND1	0.371764948507932	0.0462176827371937	3053	TC22000072.hg

## Sheet: Supplementary Fig. S1
Supplementary Fig. S1. Representative immunohistochemistry in a series of serial NTL sections from a Peruvian HCC patient. (a,b) NTL sections from a 32-year-old Peruvian male individual with a 14-cm-diameter moderately differentiated (G2), trabecular growth pattern HCC under low power magnification (10x). Scale bars; 250 µm. (a) CD163 immunohistochemistry. (b) CD34 immunohistochemistry.

## Sheet: Supplementary Fig. S2
Supplementary Fig. S2. Hepatitis B virus DNA loads in tumor and non-tumor liver tissues of Peruvian patients with hepatocellular carcinoma. (a) Paired dot plot on viral genome equivalent copy per host cell in tumor and non-tumor tissues of HBsAg(+) HCC patients (P=0.83). (b) Paired dot plot on viral genome equivalent copy per host cell in tumor and non-tumor tissues of HBsAg(-) HCC patients (P=0.…
